# Supplementary material for: Dynamics of the Fermentation Process and Chemical Profiling of Pomegranate (Punica granatum L.) Wines Obtained by Different Cultivar×Yeast Combinations
Source: Foods. 2021 Aug 18;10(8):1913. doi: 10.3390/foods10081913 (PMC8392717; doi:10.3390/foods10081913)
Supplement: Supplementary file 1 [file foods-10-01913-s001.zip]

Archive with 3 entries (3 files):
- Figure S1.pdf
- Table S1_Characteristics of yests Clos and EC1118.pdf
- Video S1.mp4
